# Supplementary material for: Genotyping by Sequencing (GBS)-Based QTL Mapping for Bacterial Fruit Blotch (BFB) in Watermelon
Source: Genes (Basel). 2022 Nov 30;13(12):2250. doi: 10.3390/genes13122250 (PMC9777634; doi:10.3390/genes13122250)
Supplement: Supplementary file 1 [file genes-13-02250-s001.zip]

Archive with 1 entries (1 files):
- genes-1992423-supplementary.xlsx
