# Supplementary material for: Genotyping by Sequencing (GBS)-Based QTL Mapping for Bacterial Fruit Blotch (BFB) in Watermelon
Source: Genes (Basel). 2022 Nov 30;13(12):2250. doi: 10.3390/genes13122250 (PMC9777634; doi:10.3390/genes13122250)
Supplement: Supplementary file 1 [file genes-13-02250-s001.zip › genes-1992423-supplementary.xlsx]

## Sheet: Table S1
Table S1. Summary of Genotyping by Sequencing (GBS) between watermelon lines ‘SW26’ and ‘PI 189225’
Raw data (raw_read)	Raw data (raw_read_bp)	Raw data (trim_read)	Raw data (trim_read_bp)	Raw data (mapped_read)	Raw data (mapped_read_bp)	Raw data (unmapped_read)	SNP/InDel after filter (MQ<30, FS>60*)	Marker Segregation distortion (P>0.001)	Marker final filter
607020908	89751266008	545634650	76126440923	225894255	25706552730	319740395	1144359	275	273
*MQ, MappingQuality; FS, FisherStrand

## Sheet: Table S2
Table S2. Summary of the distribution of markers in watermelon genetic map.
Linkage group	Number of makers	Map Length (cM)	Marker Density (cM/Marker)
Chr.1	11	281.9	25.6273
Chr.2	27	431.1	15.9667
Chr.3	14	180.2	12.8714
Chr.4	3	37.5	12.5
Chr.5	67	491	7.32836
Chr.6	18	243.5	13.5278
Chr.7	7	140.1	20.0143
Chr.8	13	258.4	19.8769
Chr.9	19	350.2	18.4316
Chr.10	68	619.2	9.10588
Chr.11	26	343.9	13.2269
Total	273	3377	15.3161

## Sheet: Table S3
Table S3. List of genes in two QTL regions, ClBFB10.1 and ClBFB10.2.
SNP	gene_start	gene_end	gene ID	function
ClBFB10.1	6126426	6128242	ClaC10G189790	protein LHCP TRANSLOCATION DEFECT
ClBFB10.1	6129149	6135448	ClaC10G189800	Calcium-dependent protein kinase 14
ClBFB10.1	6143439	6146891	ClaC10G189810	glucose-6-phosphate/phosphate translocator 2, chloroplastic-like
ClBFB10.1	6155703	6161070	ClaC10G189820	Protein kinase superfamily protein
ClBFB10.1	6175006	6176575	ClaC10G189830	CTD small phosphatase-like protein 2, putative
ClBFB10.1	6182978	6184958	ClaC10G189840	early nodulin-like protein 3
ClBFB10.1	6199441	6204600	ClaC10G189850	TBC1 domain family member 17
ClBFB10.1	6224305	6227958	ClaC10G189860	COBRA-like protein 10
ClBFB10.1	6232260	6233794	ClaC10G189870	Thiamine thiazole synthase, chloroplastic
ClBFB10.1	6255579	6256589	ClaC10G189880	2S sulfur-rich seed storage protein 2-like
ClBFB10.1	6293398	6294612	ClaC10G189890	isoflavone reductase-like protein
ClBFB10.1	6308813	6309238	ClaC10G189900	Albumin seed storage protein
ClBFB10.1	6309581	6310726	ClaC10G189910	Polyubiquitin-A
ClBFB10.1	6343565	6347241	ClaC10G189920	21.7 kDa class VI heat shock protein
ClBFB10.1	6404985	6408283	ClaC10G189930	transcription factor ILR3-like
ClBFB10.2	32202899	32218862	ClaC10G202300	C-repeat binding factor 2
ClBFB10.2	32221426	32222175	ClaC10G202310	polyadenylation and cleavage factor homolog 4-like isoform X1
ClBFB10.2	32222325	32224279	ClaC10G202320	Branching enzyme-3
ClBFB10.2	32243860	32245598	ClaC10G202330	PHYTOSULFOKINE 3 PRECURSOR
ClBFB10.2	32258743	32262048	ClaC10G202340	RAB6-interacting golgin (DUF662)
ClBFB10.2	32274197	32274808	ClaC10G202350	Fructose-bisphosphate aldolase
ClBFB10.2	32283161	32283709	ClaC10G202360	ribosome production factor 2 homolog
ClBFB10.2	32300289	32303072	ClaC10G202370	Dehydration responsive element binding transcription factor
ClBFB10.2	32307468	32310137	ClaC10G202380	Unknown protein
ClBFB10.2	32315948	32316844	ClaC10G202390	growth-regulating factor 3
ClBFB10.2	32321898	32322926	ClaC10G202400	60S ribosomal protein L24
ClBFB10.2	32324621	32324908	ClaC10G202410	Myb/SANT-like domain-containing protein
ClBFB10.2	32325852	32328214	ClaC10G202420	Plant protein of unknown function (DUF868)
ClBFB10.2	32340680	32341235	ClaC10G202430	Unknown protein
ClBFB10.2	32343521	32349996	ClaC10G202440	heat stress transcription factor A-3
ClBFB10.2	32350555	32354203	ClaC10G202450	G-type lectin S-receptor-like serine/threonine-protein kinase
ClBFB10.2	32356902	32359445	ClaC10G202460	Trihelix transcription factor GT-2
ClBFB10.2	32366093	32367106	ClaC10G202470	zinc-regulated protein 8-like

## Sheet: Table S4
Table S4. Details of SNPs markers used for the genetic map construction in this study
Chromosome	SNP position	Genetic Variation	Genotype		Number of plants
			SW26 (P1)	PI189225 (P2)	n(Ref)	n(Het)	n(Alt)	n(Mis)	Chi2
Chr10	6117466	SNP	T	C	10	39	35	6	15.3
Chr10	6129275	SNP	A	G	49	1	0	40	142.12
Chr10	6129276	SNP	T	C	49	1	0	40	142.12
Chr10	6129345	SNP	T	G	46	0	1	43	133.17
Chr10	6129650	SNP	T	C	51	1	0	38	148.115
Chr10	6129678	SNP	A	G	51	1	0	38	148.115
Chr10	6129702	SNP	C	T	52	0	1	37	151.151
Chr10	6133795	SNP	A	G	18	27	27	18	6.75
Chr10	6334636	SNP	C	A	0	0	51	39	153
Chr10	6334638	SNP	G	A	0	1	50	39	145.118
Chr10	6334642	SNP	C	T	0	0	51	39	153
Chr10	6334645	SNP	A	C	0	0	51	39	153
Chr10	6334663	SNP	A	G	4	0	52	34	138.286
Chr10	6334672	SNP	T	C	0	0	52	38	156
Chr10	6334677	SNP	C	T	5	3	48	34	110.679
Chr10	6334678	SNP	A	G	53	0	2	35	149.582
Chr10	6334696	SNP	T	C	2	0	52	36	146.593
Chr10	6334697	InDel	G	GCGTCGCTATAGGATAGCGCCA	53	0	2	35	149.582
Chr10	6334722	SNP	T	C	4	0	52	34	138.286
Chr10	6334723	SNP	A	G	53	0	2	35	149.582
Chr10	6334743	SNP	A	C	4	0	51	35	135.327
Chr10	6334753	InDel	CAT	C	53	0	2	35	149.582
Chr10	6334755	SNP	G	A	4	0	51	35	135.327
Chr10	6343713	SNP	T	C	55	0	1	34	160.143
Chr10	6346258	SNP	A	G	45	0	1	44	130.174
Chr10	6346263	SNP	T	C	45	0	1	44	130.174
Chr10	6346268	InDel	C	CATAG	45	1	0	44	130.13
Chr10	6346277	SNP	A	G	45	1	0	44	130.13
Chr10	6346330	SNP	C	A	45	1	0	44	130.13
Chr10	6407497	SNP	A	G	11	37	37	5	17.329
Chr10	32192944	SNP	T	C	27	22	22	19	10.972
Chr10	32193103	SNP	C	A	25	24	24	17	8.589
Chr10	32209057	SNP	T	C	58	1	0	31	169.102
Chr10	32260607	SNP	T	C	55	1	0	34	160.107
Chr10	32260611	SNP	G	A	55	1	0	34	160.107
Chr10	32260673	SNP	T	A	23	7	17	43	24.702
Chr10	32282848	SNP	C	T	61	1	0	28	178.097
Chr10	32282890	SNP	G	A	61	0	1	28	178.129
Chr10	32282893	SNP	G	A	39	3	7	41	79.531
Chr10	32282900	SNP	T	C	40	3	7	40	82.28
Chr10	32282916	SNP	G	A	39	3	7	41	79.531
Chr10	32283279	SNP	G	C	68	1	0	21	199.087
Chr10	32283302	SNP	A	G	68	1	0	21	199.087
Chr10	32283309	SNP	A	G	68	1	0	21	199.087
Chr10	32283369	SNP	G	A	70	1	0	19	205.085
Chr10	32346265	SNP	T	C	21	11	14	44	14.652
Chr10	32346275	SNP	G	A	21	11	14	44	14.652
Chr10	32356469	SNP	T	C	29	13	24	24	25
Chr10	32356496	SNP	T	G	30	12	25	23	28.343
Chr10	32356873	InDel	A	AGGTCATCGAGGGAGTTGCGGTAGCGCTCGCGCT	57	0	1	32	166.138
Chr10	32356884	SNP	G	A	57	0	1	32	166.138
Chr10	32356899	SNP	T	C	22	5	19	44	28.565
Chr10	32356962	SNP	T	C	56	0	1	33	163.14
Chr10	32357521	SNP	T	C	17	6	23	44	26.696
Chr10	32375640	SNP	C	T	29	27	25	9	9.395
